# Supplementary material for: Epilepsy-linked kinase CDKL5 phosphorylates voltage-gated calcium channel Cav2.3, altering inactivation kinetics and neuronal excitability
Source: Nat Commun. 2023 Dec 11;14:7830. doi: 10.1038/s41467-023-43475-w (PMC10713615; doi:10.1038/s41467-023-43475-w)
Supplement: Supplementary file 4 — Source Data [file 41467_2023_43475_MOESM4_ESM.xlsx]

## Sheet: Figure 1
Figure 1a		The mass spectrometry proteomics data have been deposited to the ProteomeXchange Consortium via the PRIDE partner repository with the dataset identifier PXD038505
Figure 1c - Transfected HEK293 cells
Figure 1d - P20 cortex from WT and Cdkl5 KO mice
Figure 1e - iPSC derived cortical neurons from CDD patients and related controls

## Sheet: Figure 2 b-f
Figure 2b	Test pulse (mV)	inactivation tau (ms)
		WT a1E / WT CDKL5																		S14A a1E / WT CDKL5
	-10	27.1089	38.9578	31.939	46.248	28.0429	45.7395	44.7528	26.1266	40.5283	23.1454	32.0764	36.9714	35.0282	38.5683	41.3898				32.8423	61.3498	43.0522	30.0447	44.0518	49.4343	34.6816	30.4353	48.8768	28.4615	30.5628	41.5418	34.6578
	0	22.8937	29.9812	30.5889	29.4016	25.4233	34.0055	33.3964	20.816	29.9094	23.6102	26.8783	29.4959	27.9319	32.1062	38.3719				25.9415	43.0866	34.5068	26.5576	42.91	44.2806	32.3369	28.0628	36.6503	26.9375	24.9137	31.3507	28.4635
	10	18.6878	28.877	27.7567	29.7339	22.7892	29.7487	27.4103	19.458	24.612	24.8452	25.4641	25.5429	26.9533	28.0046	30.6838				23.8593	39.2435	27.3559	26.0438	39.4171	36.4505	27.49	26.3277	32.9777	25.7812	24.2812	27.0424	29.4638
	20	21.3754	26.7712	26.4301	26.5025		28.7672	28.4982	19.8352	23.4683	24.7863	24.4611	25.0553	28.6486	27.3385	28.4792					36.3218		25.7302	38.8083	33.1033	28.4215	27.3079	32.7015	25.9279	24.2492	25.6971	30.2159
	30	18.0543	26.7313		27.9107		29.7337	25.0594	20.0086	25.4607	23.8245	24.2579	24.8094	29.1279	26.7384	27.6132					36.4808		25.6982	39.063	31.1893	26.1424	26.7426	32.3465	25.9016	25.605	24.4961	29.6089
	40	19.6124	27.0074		29.8268	26.9935	27.8292	24.4446	21.1232		23.4892	22.8733	24.738	28.5712	24.6159	25.8037					36.596		24.1726	39.2461	35.3107	27.6492	28.2492	34.3697	26.6152	25.19	25.0016	29.2324
Figure 2d		WT a1E / no CDKL5																		S14A a1E / no CDKL5
	-10	39.4354	34.9525	41.3508		35.4916	29.2085		50.0404	42.8128										49.1567	47.866	35.1516	20.5536	19.6974	45.7812	40.7595	43.7407	42.1317
	0	37.3618	26.8354	35.2284	33.1706	29.5352	25.3019	40.9243	39.1639	37.5487										35.3722	30.1151	29.3525	23.5787	22.4531	44.0027	39.7807	28.8576	31.5434
	10	40.0244	23.3802	29.7163	34.2547	21.7495	27.0078	40.2801	33.5423	30.8641										32.2852	26.5811	26.4295	26.9166	24.1794	37.0957	41.4012	32.1777	32.2652
	20	34.8512	25.2933	29.1694	24.8262	19.2025	28.2454	37.4858	32.6624	29.7453										28.67	24.7	22.8692	28.8315	24.349	31.0244	43.6721	34.3982	30.9284
	30	32.8908	26.1377	28.5576		18.8175	27.3591	33.0314	31.7133	28.8745										26.9027	24.3791	21.2335	28.5038	24.3123	32.0135	46.6069	31.676	29.2128
	40	33.0602	23.4533	26.7228		19.4061		30.4074	31.4308	27.4526										28.7044	23.8819	23.832	27.5063	21.5945	32.277		34.5478	29.7512
Figure 2e		current density (pA/pF)
		WT a1E / WT CDKL5																		S14A a1E / WT CDKL5
	-80	-0.98489	-1.4085	-1.37329	-1.78538	-0.69977	-1.15472	-1.66016	-1.55265	-1.4268	-1.52588	-1.26986		-2.49689						-2.29534	-1.41842	-1.22981	-2.14753	-2.21142	-1.68068	-1.48983	-1.63853	-1.85966
	-70	-2.06687	-1.61717	-1.18256	-1.37018	-2.52693	-1.031	-1.36719	-3.1053	-1.46643	-1.48572	-1.06504	-1.83105	-1.86276						-1.51284	-0.81667	-1.32091	-1.63891	-1.50376	-1.76913	-1.68207	-2.41683	-1.4782
	-60	-2.33043	-1.61717	-0.95367	-2.07603	-0.85527	-1.31968	-1.85547	-1.60619	-1.34753		-1.02408	-3.05176	-2.33836						-1.7215	-1.28948	-0.86542	-1.69542	-1.76913	-2.16719	-1.53789	-1.88431	-1.38283
	-50	-3.04482	-1.565	-1.41144	-2.15907	-1.04965	-1.56712	-1.66016	-1.55265	-1.94203	-1.56603	-1.43371	-2.10849	-1.70423						-1.878	-1.16053	-1.09317	-1.52588	-2.47679	-1.54799	-1.68207	-2.0072	-1.43051
	-40	-3.00321	-1.565	-1.60217	-1.70234	-1.74942	-2.14448	-2.09961	-2.3022	-2.02129	-1.64634	-1.10601	-2.71884	-2.53653						-1.61717	-1.41842	-0.95652	-2.37359	-1.94605	-2.52102	-1.82625	-2.7855	-1.7643
	-30	-2.76739	-3.02567	-2.40326	-1.90994	-1.98267	-1.73208	-2.92969	-3.48007	-3.05176	-2.89114	-2.21201	-3.2737	-3.21029						-2.24317	-1.84825	-2.04969	-2.76919	-3.40558	-5.79392	-2.5952	-2.90839	-3.38554
	-20	-4.7441	-7.77285	-4.92096	-4.81638	-4.5096	-4.49516	-5.66406	-13.6526	-6.61875	-6.58537	-7.04567	-6.93581	-7.37178						-4.59068	-5.45878	-5.19254	-6.61214	-9.68601	-17.2933	-7.49723	-7.4553	-8.7738
	-10	-9.93208	-22.6404	-13.0463	-10.7538	-10.7686	-12.6607	-10.791	-39.2981	-16.6459	-18.1499	-21.5876	-15.7027	-21.8379						-15.7022	-14.5281	-18.3561	-16.8977	-31.8887	-44.6707	-24.2218	-20.1129	-31.2328
	0	-12.0753	-41.4204	-21.7438	-16.8988	-14.8895	-29.2391	-13.7207	-54.1821	-31.3102	-34.7338	-43.8716	-24.2476	-50.2549						-36.5168	-22.9097	-37.2132	-24.075	-63.8215	-66.5637	-46.7135	-36.1705	-62.0365
	10	-12.318	-44.0288	-23.6893	-18.6012	-15.1227	-38.2707	-12.8418	-49.5777	-37.1363	-39.9941	-48.1727	-26.0787	-66.7423						-45.5416	-23.7693	-41.5859	-23.3968	-77.6208	-67.1829	-48.5878	-42.9294	-62.7041
	20	-10.8684	-36.2559	-18.8446	-15.9439		-35.4251	-10.3027	-40.2082	-32.5389	-35.0149	-40.3897	-20.641	-61.2333						-37.5601	-20.7176	-33.296	-18.1975	-67.3156	-54.9316	-39.4085	-36.5801	-53.8826
	30	-9.03043	-24.6517		-11.3351		-26.2286	-6.88477	-29.2326	-24.6915	-25.8195	-28.1417	-14.9259	-46.2123						-24.7792	-15.8176	-22.8654	-13.0547	-49.4473	-40.0267	-29.7486	-27.4453	-40.6265
	40	-6.40869	-15.8065		-7.10001	-5.67588	-15.7949	-3.22266	-17.6681	-15.3777	-16.1422	-18.4334	-8.15652	-29.9231						-14.711	-11.0465	-13.7557	-7.85545	-31.9771	-26.3601	-19.1275	-18.7611	-23.9372
	50	-5.21573	-8.13802		-3.65381	-2.17705	-9.15527	-1.46484	-11.0292	-9.15527	-8.9545	-10.4456	-3.38468	-9.11564						-7.66852	-6.23246	-6.78674	-2.88222	-17.6029	-15.2588	-11.0536	-11.2239	-11.8256
	60	-3.1766	-2.71267	-1.83105	-0.66433	0.23326	-4.00028	-0.19531		-4.00296	-4.17609	-5.03847	0.44389	10.1065						-4.22551	-3.56755	-1.6853	0.84771	-8.49185	-7.60728	-5.47875	-5.57099	-4.43459
	70	-2.97546	-0.05217	0.19073	0.66433	1.74942	-1.8558	0.97656			-1.04402	-1.51564	3.10724	26.8317						-1.565	-3.13772	1.5942	3.27781	-3.05176	-2.56525	-3.21996	-2.29394	0.14305
	80	-0.96408	1.14767	0.61035	2.94796	2.37143	1.27844	1.70898		2.17983	0.52201	0.32771	4.99379	37.4534						-0.20867	0	3.23395	5.82095	0.3096	-0.6192	-0.43253	-0.32771	2.43187
Figure 2f Activation		activation: normalised current
		WT a1E / WT CDKL5																		S14A a1E / WT CDKL5
	-80	-0.04767	-0.0042	-0.00379	-0.00339	-0.01368	-0.00681	-0.00667	0.00268	-0.00436	-0.00237	-0.00722	-0.00831	-0.00274	-0.04221	-0.00137				-0.000506532	-0.00556	0.00285	-0.00168	-0.00247	0.00441	-0.00114	-0.000830659	-0.00216	-0.00472	-0.00751	0.000907638
	-70	-0.00795	-0.00174	-0.00524	-0.0086	0.02813	-0.0111	-0.00704	-0.00231	-0.0084	0.00957	-0.00583	-0.0077	-0.00362	-0.01599	-0.00362				-0.00487	-0.00222	-0.00508	-0.000170132	-0.01411	0.00561	-0.00672	-0.00336	-0.00101	-0.00241	0.000212901	-0.000402012
	-60	0.0074	-0.000637813	-0.0076	0.00762	-0.00744	0.00127	-0.00346	-0.00633	0.00776	-0.00309	-0.00591	0.02343	-0.00327	0.00529	-0.000302068				-0.00228	-0.000593625	0.00404	-0.00331	-0.00622	-0.00313	-0.00349	-0.00146	0.00217	-0.00252	-0.00304	-0.000277441
	-50	0.04355	0.0001922	0.00249	0.01334	-0.000351726	0.00919	0.000322526	0.00255	0.00701	0.000551147	0.00229	-0.00445	0.00125	-0.00627	-0.00286				0.000370889	-0.00363	0.00359	-0.000312254	0.01088	0.00251	-0.00392	0.00319	-0.000657639	-2.65156e-05	-0.000199435	0.000780772
	-40	0.05297	0.00174	0.00911	0.00726	0.02297	0.01424	0.00871	0.01961	0.02693	0.00898	0.00553	-0.00188	-0.00072578	0.00901	0.0035				-0.000363968	0.02582	0.01095	-0.000654281	0.00397	0.00132	0.01687	0.00136	0.00731	0.00298	0.01054	0.00406
	-30	0.05485	0.02053	0.03123	0.0176	0.03649	0.00705	0.00615	0.03089	0.0663	0.02387	0.02297	0.01618	0.01286	0.02671	0.01016				0.00816	0.03749	0.02377	0.01394	0.03539		0.03193	0.01236	0.03535	0.01364	0.0155	0.01817
	-20	0.17658	0.08741	0.1034	0.11274	0.1381	0.05873	0.04919	0.12218	0.1976	0.14963	0.08507	0.07408	0.07673	0.12325	0.04662				0.0399	0.14669	0.12019	0.06093	0.09583	0.11232	0.14231	0.06216	0.14428	0.07908	0.08347	0.0693
	-10	0.52416	0.3279	0.36274	0.34285	0.42875	0.22238	0.19446	0.34521	0.49158	0.52552	0.2819	0.27847	0.29861	0.38994	0.18872				0.20498	0.41845	0.40018	0.2834	0.30671	0.33451	0.48309	0.26229	0.44825	0.33405	0.29982	0.30959
	0	0.76019	0.72572	0.72997	0.66391	0.71583	0.58648	0.55153	0.66549	0.77418	0.86233	0.64105	0.64821	0.72514	0.74607	0.52929				0.59533	0.74599	0.7464	0.69678	0.63688	0.67017	0.8345	0.62615	0.79039	0.77264	0.65021	0.73505
	10	0.92162	0.94725	0.96552	0.90156	0.89102	0.86154	0.87567	0.87439	0.9168	0.96317	0.91757	0.90538	0.96107	0.99358	0.85339				0.92585	0.93367	0.92536	0.96059	0.90648	0.87343	0.99544	0.91886	0.96534	0.97158	0.93179	0.90521
	20	0.98288	1.00367	0.96552	0.99136		0.98846	1.0158	1.00593	0.99073	1.00027	1.00121	0.99573	1.01056	1.01118	0.98431				0.99991	0.99625	0.99647	0.99656	0.98809	0.99265	0.99205	0.99714	0.99588	0.99045	0.98918	0.99274
	30	1.02768	0.95461		0.97615	1.10014	0.99616	1.00266	0.95223	1.00736	1.00928	1.00378	0.98325	0.94226	1.02248	0.99708				0.95236	0.9727	0.99267	0.97098	0.97787	0.97793	0.99043	0.97649	0.98176	1.00563	0.98171	1.03258
	40	0.97418	1.02088		0.99643	0.95442	0.98588	0.90398	0.94925	0.9818	0.99724	0.91918	0.92928	0.93383	0.92423	0.9807				1.0195	1.00447	0.99739	1.00617	0.9907	0.99903	0.97904	0.94741	1.00003	0.98612	0.99113	0.97979
	V1/2	-9.5944	-5.72938	-6.39612	-5.08164	-7.12538	-2.03264	-1.3317	-5.0774	-9.46299	-10.3437	-3.94166	-3.86472	-5.32812	-7.19342	-1.39482				-2.28009	-7.5858	-7.08006	-4.72847	-4.19275	-4.9131	-9.5161	-3.39416	-8.5664	-6.3653	-4.37638	-5.37496
Figure 2f Inactivation		inactivation: normalised current
		WT a1E / WT CDKL5																		S14A a1E / WT CDKL5
	-120	0.97773	1.03322	1.02616		0.96559		0.96093		0.95594	1.03551									1.08165	1.01194	1.02628	1.02691	1.19224	0.95676	1.04573	0.86719	0.91029	0.97762	1.04226
	-110	1.00555	1.02313	0.99391	0.99574	0.91892	1.0036	0.89045	0.94481	0.91369	0.96724									0.92718	1.0057	0.97983	1.01441	1.11666	0.91175	0.98095	0.81735	0.85365	0.94112	0.97486
	-100	0.96052	0.98784	0.94851	0.9479	0.83941	0.95158	0.80454	0.90339	0.87306	0.93213									0.97317	0.99635	0.95443	0.97576	0.98183	0.85674	0.92947	0.80488	0.78034	0.88271	0.88981
	-90	0.91681	0.92861	0.87922	0.9218	0.73744	0.93338	0.70982	0.84645	0.80156	0.91132									0.94689	0.93713	0.9225	0.93258	0.91238	0.79506	0.86802	0.70105	0.63374	0.83039	0.88259
	-80	0.85986	0.87063	0.83621	0.85874	0.58015	0.83195	0.5292	0.71704	0.70243	0.89247									0.90254	0.93947	0.86081	0.87689	0.85518	0.67003	0.79328	0.63044	0.5038	0.69289	0.84487
	-70	0.8294	0.81266	0.70479	0.7674	0.42459	0.70452	0.33316	0.5721	0.6488	0.81314									0.75799	0.82959	0.73309	0.74506	0.69789	0.52166	0.69695	0.50168	0.30055	0.45804	0.82
	-60	0.64795	0.51396	0.47781	0.6217	0.24484	0.56929	0.22082	0.39093	0.53017	0.67139									0.58553	0.67296	0.53351	0.49049	0.45888	0.3883	0.53585	0.37708	0.23059	0.21346	0.66032
	-50	0.47974	0.24047	0.22692	0.46295	0.12212	0.41325	0.1173	0.24081	0.36928	0.42626									0.39171	0.39789	0.35498	0.21319	0.21579	0.26994	0.35814	0.28155	0.14062	0.07839	0.3843
	-40	0.37379	0.08545	0.09193	0.35205	0.07718	0.27022	0.06884	0.16834	0.29128	0.22405									0.23074	0.1532	0.24612	0.0609	0.13203	0.19492	0.24188	0.31893	0.07732	0.03945	0.15481
	-30	0.21486	0.02369	0.03817	0.20417	0.07027	0.04916	0.02919	0.07516	0.1954	0.0862									0.12234	0.04956	0.11766	0.04612	0.07892	0.0949	0.15053	0.21925	0.044	0.0139	0.06735
	-20	0.1036	0.01361	0.02741	0.08022	0.01841	0.01275	0.01597	0.06481	0.13364	0.04394									0.03857	0.01606	0.04219	0.00635	0.03194	0.04489	0.08244	0.11957	0.00735	0.00416	0.04247
	-10	0.04268	0.00479	0.01069	0.02585	-0.00406	0.03356	-0.02148	0.02858	0.08489	0.00818									0.01886	0.00125	0.01896	0.00294	0.00538	0.02655	0.02265	0.06142	0.02068	-0.00192	0.0176
	0	0.01751	0.00353	0.00352	0.02585	0.00459	0.05696	0.00936	-0.00766	0.06539	0.00362									0.01721	0.0332	0.01025	0.01317	-0.00892	0.02321	0.01933	0.06973	-0.00598	0.03094	0.01038
	10	0.04268	0.01487	0.00471	0.03237	-0.00233	-0.00805	-0.00165		0.09139	0.03483									0.25702	0.00203	0.0088	-0.00274	-0.00279	0.01655	0.01766	0.02819	-0.02264	0.0066	0.0168
	20	0.02149	-0.00656	0.01308	0.03672	0.00632	0.03616	0.02258		0.10114	0.01208									0.00243	0.08229	0.01171	0.0018	-0.01709	0.01488	0.01933	0.04481	0.034	-0.07858	0.02001
	V1/2	-49.8129	-59.3691	-61.7909	-51.6737	-75.2226	-56.4196	-78.4622	-65.8632	-59.1437	-53.3889									-55.2126	-54.1118	-57.0563	-60.8302	-61.6154	-67.5485	-58.0272	-68.4048	-80.6839	-62.516	-55.1743

## Sheet: Figure 2 i-l
Figure 2i			current density (pA/pF)
		Test pulse (mV)	Control																	Carbachol (CCh)
	pS14 condition	-40	-2.30992	-5.86507	-2.38097	-1.71718	-1.46591	-1.71249	-1.34845	-1.80238	-2.65573	-3.91798								-2.08781	-5.19203	-0.59524	-1.44605	-2.08781	-1.43628	-4.89701	-2.74453	-3.16824	-3.69409
	WT a1E/ WT CDKL5	-30	-1.02169	-11.634	-1.69415	-1.98831	-2.08781	-3.28688	-2.41302	-3.93247	-4.98531	-8.28372									-6.24966	-2.47254	-4.00675	-3.28719	-2.1268	-4.71958	-6.18544	-7.92059	-11.6793
		-20	-3.02066	-6.34581	-4.21248	-4.60927	-4.84194	-2.95543	-6.31643	-10.8143	-15.3753	-22.8735								-6.13017	-10.3841	-5.35717	-18.1057	-8.30682	-3.92216	-16.7492	-14.7468	-24.5538	-35.6722
		-10	-5.41942	-16.2491	-8.19602	-14.7617	-10.1725	-8.23101	-32.5403	-22.1201	-33.779	-54.889								-8.30682	-25.1909	-12.8664	-78.5383	-20.3895	-13.258	-49.6798	-33.1392	-52.4623	-83.4343
		0	-13.0599	-42.3054	-17.5825	-38.5311	-22.2108	-21.9586	-71.6453	-32.8525	-48.1292	-84.7776								-22.1663	-47.4974	-26.1448	-105.682	-31.5837	-36.8738	-87.9332	-40.9632	-76.9695	-109.293
		10	-26.7862	-55.3816	-30.0826	-50.4007	-27.4969	-39.8016	-104.54	-33.9585	-53.86	-91.2702								-38.469	-60.8621	-31.9599	-95.2883	-34.5599	-54.9102	-105.782	-36.1295	-73.0092	-102.352
		20	-31.717	-53.8432	-32.0973	-45.9722	-25.7201	-43.6686	-109.154	-29.2068	-44.0758	-77.2401								-38.9577	-54.2278	-30.632	-75.2546	-30.9174	-54.5788	-96.3433	-29.8622	-57.0283	-80.9342
		30	-26.0754	-45.3822	-27.0606	-34.6448	-19.3678	-35.548	-85.4492	-21.8334	-28.1414	-56.5308								-31.0951	-40.9593	-24.4049	-54.4074	-21.6333	-42.7294	-73.5261	-21.9153	-35.7358	-58.5458
		40	-17.6798	-29.133	-18.0404	-22.7451	-13.5486	-23.9197	-60.0416	-15.5251	-12.3468	-35.523								-26.031	-26.3447	-18.3151	-36.9947	-16.125	-29.361	-49.4314	-15.3202	-15.5616	-35.9708
	no pS14 condition	-40	-3.04124	-2.17885	-0.53322	-2.93595	-1.30907													-2.91183	-1.74308	-1.29497	-2.51187	-2.04541
	SA a1E/ WT CDKL5	-30	-4.14127	-2.39674	-0.95219	-3.42528	-2.53631													-4.62657	-3.32275	-1.37115	-3.84936	-4.30901
	and	-20	-5.40306	-5.01136	-2.4376	-5.25209	-6.70896													-19.3151	-14.5983	-3.23743	-10.0148	-19.9632
	WT a1E/ K42R_D153A CDKL5	-10	-14.8503	-17.6487	-6.89383	-14.7776	-24.245													-114.597	-84.1582	-9.25525	-47.9539	-93.7618
		0	-49.6952	-63.7315	-14.6256	-29.3595	-56.4534													-164.195	-162.216	-18.2439	-75.9759	-123.679
		10	-88.196	-109.324	-20.3387	-44.8222	-66.4623													-145.236	-150.45	-21.9765	-70.0387	-110.425
		20	-89.199	-106.11	-21.4432	-39.3744	-56.7807													-113.011	-123.487	-21.5956	-56.3703	-87.7346
		30	-70.3692	-81.2713	-16.0729	-32.4912	-41.4265													-83.1812	-93.8542	-16.0348	-42.8975	-63.8987
		40	-48.4981	-54.3079	-10.1693	-22.7699	-26.2358													-56.1336	-66.564	-10.5502	-29.6531	-42.381
Figure 2j
		Test pulse (mV)	Fold change in current density (CCh/control)
	WT a1E/ WT CDKL5	-10	1.53279	1.5503	1.56983	5.32041	2.00437	1.61074	1.52672	1.49815	1.5531	1.52005
		0	1.69728	1.12273	1.48698	2.74277	1.422	1.67925	1.22734	1.24688	1.59923	1.28917
	SA a1E/ WT CDKL5	-10	7.71678	4.76852	1.34254	5.54717	3.86727
	and	0	3.30404	2.5453	1.2474	2.98207	2.19082
	WT a1E/ K42R_D153A CDKL5
Figure 2k			current density (pA/pF)
		Test pulse (mV)	Control																	Carbachol (CCh)
	pS14 condition	-40	-5.62292	-5.97799	-2.72875	-1.54465	-3.28458	-4.16978	-4.51669											-5.14233	-2.28293	-4.39122	-2.79968	-2.58253	-5.72297	-2.49786
	WT a1E/ WT CDKL5	-30	-3.60444	-8.16679	-3.11729	-2.05953	-4.11199	-4.9153	-4.58512											-7.0647	-9.27295	-4.55692	-2.34916	-5.74175	-9.41838	-4.17451
		-20	-12.159	-13.9094	-7.05435	-4.21561	-8.85081	-8.28368	-7.42516											-32.2477	-29.0898	-9.11385	-6.85439	-19.9081	-26.5219	-9.2729
		-10	-58.9205	-59.3798	-19.2358	-14.5776	-23.1425	-24.6525	-17.6219											-118.61	-99.1311	-27.4244	-26.9349	-45.3071	-64.7841	-28.7083
		0	-89.0056	-119.607	-40.5633	-38.4232	-45.4826	-54.6208	-39.2815											-122.214	-139.447	-64.5426	-65.8407	-74.7931	-92.2216	-60.2567
		10	-78.769	-120.101	-63.7138	-66.8061	-60	-66.2284	-58.3063											-104.913	-129.939	-81.0304	-97.0234	-82.8165	-87.2835	-75.2781
		20	-62.8614	-96.401	-64.0892	-70.6034	-58.3452	-56.9209	-60.3252											-80.8836	-100.261	-71.2951	-93.4514	-73.2386	-66.4519	-67.7845
		30	-45.1756	-71.0063	-51.4539	-57.1843	-42.6745	-45.3672	-46.125											-59.7856	-70.2061	-54.6002	-72.9848	-53.9323	-46.5033	-51.3944
		40	-31.0943	-49.2831	-34.8356	-39.2277	-27.3297	-29.9672	-30.7956											-38.8318	-46.2942	-37.6153	-49.0748	-33.4977	-28.386	-34.2858
	no pS14 condition	-40	-3.28406	-2.79507	-1.82194	-1.67442	-2.51847	-7.17286	-2.49852	-2.90938	-2.33445	-3.57343	-2.89744	-3.0328	-4.47591	-2.9707	-2.53472	-4.88107		-6.63188	-3.22288	-1.91304	-1.70142	-2.67203	-6.28448	-3.35515	-4.76644	-3.12816	-1.53892	-2.3148	-5.44957	-4.6503	-3.60489	-2.0229	-4.08647
	SA a1E/ WT CDKL5	-30	-7.23768	-2.53838	-1.85231	-3.13278	-4.60695	-7.17286	-3.14099	-4.14742	-2.75465	-5.99918	-4.16169	-8.10327	-4.70843	-3.40462	-3.65584	-5.1535		-14.9855	-4.05	-2.76328	-4.69917	-6.97186	-14.9709	-4.17609	-13.247	-8.07718	-4.77326	-4.34616	-15.4009	-11.3642	-7.1764	-6.36117	-11.3513
	and	-20	-22.6058	-6.36021	-5.4962	-8.96623	-10.9031	-9.7393	-6.99584	-13.5255	-8.24059	-7.74677	-12.6388	-32.0814	-14.6775	-8.5783	-10.8944	-17.8897		-68.1362	-11.9789	-8.10766	-15.3128	-49.8472	-48.2359	-11.3504	-60.0447	-25.5155	-18.8322	-14.3612	-212.675	-132.621	-19.2595	-26.5414	-53.8507
	WT a1E/ K42R_D153A CDKL5	-10	-74.4173	-18.3676	-15.1829	-25.8724	-38.6677	-20.8276	-22.7722	-48.0977	-29.8809	-33.8302	-19.5682	-169.932	-53.7691	-20.2274	-36.8021	-59.0041		-197.809	-36.9919	-27.3595	-59.2527	-199.543	-102.131	-42.4034	-211.766	-78.5074	-85.371	-52.8625	-238.502	-282.593	-39.8207	-103.241	-151.563
		0	-147.591	-45.4056	-37.6232	-65.5453	-99.4795	-47.1501	-55.5384	-127.734	-72.3678	-101.856	-49.5474	-179.93	-129.743	-42.1906	-75.5784	-116.828		-217.545	-82.3689	-53.2008	-122.556	-179.395	-100.65	-86.984	-231.946	-131.056	-131.826	-123.346	-228.645	-233.009	-56.4432	-113.721	-182.597
		10	-166.211	-72.1584	-51.2878	-92.8221	-133.387	-61.3971	-80.5236	-169.673	-95.8991	-111.376	-84.8213	-157.895	-166.946	-55.3417	-88.4226	-129.064		-185.629	-113.457	-61.5514	-139.598	-147.883	-90.6808	-97.9061	-202.635	-139.016	-118.471	-132.7	-191.398	-178.135	-56.4766	-96.2949	-163.572
		20	-139.461	-73.7271	-48.403	-89.4462	-120.518	-55.9023	-78.7389	-154.043	-86.8414	-92.9351	-84.882	-131.358	-145.816	-56.3765	-77.382	-110.698		-138.026	-104.387	-52.3809	-118.748	-113.3	-71.9261	-83.2719	-160.233	-113.758	-93.2742	-112.48	-148.228	-135.469	-45.0277	-77.4307	-130.744
		30	-98.4898	-56.4433	-36.3782	-68.7321	-89.5285	-40.8985	-61.4278	-114.023	-65.1777	-67.9473	-69.0489	-98.0922	-106.114	-43.6258	-59.2246	-80.2765		-94.7594	-77.6915	-39.2933	-83.4777	-83.1402	-49.0255	-62.6056	-118.604	-80.4917	-67.2691	-82.3408	-103.589	-102.568	-32.9781	-54.6183	-97.031
		40	-63.1304	-37.4482	-24.9607	-43.4538	-58.754	-26.816	-39.9406	-78.7391	-41.1563	-44.2375	-46.3695	-63.7362	-70.9752	-25.835	-40.0193	-53.4193		-60.8347	-49.4841	-25.902	-51.8259	-58.109	-31.6856	-42.1178	-84.3412	-51.5446	-43.6897	-57.3976	-70.4179	-69.6091	-23.7989	-38.2645	-62.9998
Figure 2l
		Test pulse (mV)	Fold change in current density (CCh/control)
	WT a1E/ WT CDKL5	-20	2.65217	2.09137	1.29195	1.62595	2.24929	3.20171	1.24885
		-10	2.01305	1.66944	1.42569	1.84768	1.95775	2.62789	1.62913
	SA a1E/ WT CDKL5	-20	3.0141	1.88341	1.47514	1.70783	4.57183	4.9527	1.62245	4.43936	3.09632	2.43098	1.13628	6.62925	9.03564	2.24514	2.43624	3.01015
	or	-10	2.6581	2.01397	1.802	2.29019	5.16045	4.90363	1.86207	4.40283	2.62734	2.52352	2.70145	1.40351	5.25568	1.96865	2.8053	2.56868
	WT a1E/ K42R_D153A CDKL5

## Sheet: Figure 2 m-p
			activation: normalised current
Figure 2m			pS14 (WT a1E/WT CDKL5)											no pS14 (SA a1E/WT CDKL5 and WT a1E/K42R_D153A CDKL5)
	Control	-40	-0.00524	0.01569	-0.00122	0.00405	0.00492	-0.000611042	0.00219	0.00945	0.00899	0.01135			0.000558642	-3.3831e-05	-0.00133	0.00239	0.00156
		-30	0.01516	0.01394	0.01069	0.00805	0.01439	0.01937	0.00716	0.04608	0.0301	0.0375			0.00665	0.00234	0.00385	0.01175	0.01119
		-20	0.02668	0.02764	0.0382	0.03888	0.07462	0.01964	0.02657	0.17627	0.13164	0.13378			0.02045	0.01606	0.07038	0.04151	0.05104
		-10	0.08277	0.1512	0.12942	0.17189	0.2109	0.08609	0.16939	0.43209	0.35484	0.38299			0.08395	0.09051	0.17713	0.10313	0.23917
		0	0.25578	0.43546	0.35914	0.54676	0.57024	0.30478	0.43601	0.75643	0.61864	0.70147			0.36794	0.40654	0.48357	0.42119	0.66666
		10	0.68279	0.79539	0.74934	0.86535	0.85291	0.67976	0.75685	0.9349	0.8793	0.91821			0.78942	0.83747	0.79244	0.79827	0.94868
		20	0.93503	0.97157	0.94921	0.98955	0.99074	0.92975	0.97178	0.99505	0.98055	0.98769			0.98161	1.00338	0.97567	0.96145	1.01803
		30	1.00149	1.00102	1.00112	0.99746	0.9784	0.99479	0.98704	0.97317	0.97824	0.98999			0.99941	1.00008	0.9953	1.00689	0.99779
		40	0.96267	0.95411	0.95242	0.98735	0.99383	0.97136	0.9851	1.00047	0.98199	0.98697			0.96951	0.95619	0.93951	0.96116	0.96459
	Carbachol	-40	-0.00391	0.000498272	0.00571	0.00323	0.01284	-0.00121	0.01551	0.01995	0.00938	0.01012			0.00654	0.000127482	0.00331	-0.000715575	0.00374
		-30	0.00151	0.02672	0.03557	0.01798	0.03379	0.00586	0.01426	0.07809	0.04122	0.05384			0.01066	0.00601	0.01323	0.01183	0.01608
		-20	0.02359	0.08167	0.0578	0.11309	0.12382	0.02736	0.07973	0.24051	0.16744	0.20357			0.07442	0.05695	0.06289	0.07259	0.10693
		-10	0.16601	0.24589	0.22405	0.58318	0.37408	0.1349	0.28798	0.64515	0.43225	0.55996			0.54306	0.41095	0.26635	0.48422	0.59945
		0	0.45827	0.5965	0.56125	0.9219	0.68671	0.4611	0.60137	0.93504	0.77447	0.86791			0.91326	0.9221	0.61686	0.90783	0.92933
		10	0.8063	0.91138	0.82882	1.00334	0.90361	0.82005	0.86816	0.98539	0.93217	0.98918			0.97112	1.01056	0.86169	0.99982	1.00157
		20	0.9819	0.99663	0.98383	0.99841	1.00767	0.99659	0.9836	1.01125	0.99414	0.99713			0.94636	1.01273	1.00854	0.99655	1.0033
		30	0.96676	0.98601	1.0031	0.97536	0.93221	0.99994	0.99184	0.9749	0.98102	0.99637			0.93226	0.98836	0.99753	0.99588	0.9878
		40	1.06039	0.99197	0.9491	1.02276	1.02751	0.95512	0.98145	0.99661	1.00269	0.98465			0.95029	0.97886	1.01108	1.00189	1.01173
			change in V1/2 wih Carbachol
Figure 2n			-4.7722	-4.14339	-4.52425	-10.3209	-4.2596	-4.22009	-4.85748	-5.35562	-3.62731	-5.10177			-14.7433	-10.527	-3.5019	-11.0911	-7.69895
Figure 2o			pS14 (WT a1E/WT CDKL5)											no pS14 (SA a1E/WT CDKL5 and WT a1E/K42R_D153A CDKL5)
	Control	-40	0.01604	0.00973	-0.00186	0.00119	-0.00348	0.00239	0.000224277					0.000698224	0.00532	0.00408	0.000815727	-0.00161	0.0074	-3.35902e-06	0.00104	0.00305	0.00167	-0.00809	-0.00171	0.00164	0.00561	0.00285	0.00624
		-30	0.01738	0.0189	0.00574	0.00539	0.00814	0.00925	0.00118					0.01382	0.00287	0.00605	0.00929	0.00692	0.01698	0.00575	0.01267	0.00631	0.0166	0.01121	0.01796	0.0037	0.00786	0.01112	0.01354
		-20	0.07803	0.05723	0.03481	0.02222	0.06214	0.04797	0.03328					0.07228	0.03146	0.0464	0.04071	0.03486	0.04392	0.03241	0.06415	0.03867	0.02953	0.05584	0.11442	0.03936	0.04599	0.06281	0.07284
		-10	0.51957	0.3457	0.14454	0.10962	0.21866	0.22863	0.14338					0.28191	0.133	0.17036	0.15379	0.17166	0.17214	0.15287	0.27865	0.18391	0.19483	0.11653	0.74413	0.19868	0.16987	0.2725	0.29424
		0	0.94177	0.83366	0.38119	0.34987	0.52192	0.64794	0.42074					0.67001	0.40589	0.51243	0.46657	0.53629	0.52987	0.45613	0.70295	0.53538	0.71727	0.39914	0.92411	0.58018	0.46646	0.6639	0.69138
		10	0.97997	0.99857	0.74338	0.72941	0.83797	0.94434	0.77986					0.94176	0.78032	0.84196	0.79902	0.87184	0.85821	0.7999	0.93137	0.86119	0.95121	0.78503	0.9773	0.9054	0.74586	0.92836	0.92376
		20	1.01736	0.99803	0.92944	0.94907	1.02324	0.98055	0.99557					0.99813	0.98994	0.98955	0.96768	0.99097	0.99182	0.9757	0.99367	0.9853	1.00296	0.9809	1.02229	0.99585	0.96906	1.00308	0.999
		30	0.99161	0.98353	0.99489	0.99637	0.98397	1.02313	0.97378					0.96267	0.99398	0.98202	0.9984	0.98988	0.98128	1.00781	1.00258	1.00186	0.99442	0.98934	1.02766	0.97646	1.00727	1.00184	0.97911
		40	1.02518	1.00184	0.97335	0.96952	0.96253	0.9707	0.92449					1.00989	0.95654	0.9915	0.95972	0.99129	0.99493	0.96728	0.99145	0.98039	1.0055	0.98648	1.02075	1.00145	0.95651	0.97399	1.00483
	Carbachol	-40	0.00655	-0.00186	0.00497	0.00355	0.00538	0.00215	0.00111					0.00925	0.00316	0.00529	0.000997712	-0.00176	0.0166	0.00587	2.74129e-05	0.00246	-0.000380746	5.53165e-05	0.00977	-0.01256	0.00458	-0.00227	0.00676
		-30	0.01776	0.0291	0.00743	0.00409	0.02512	0.02957	0.00863					0.03636	0.00815	0.01203	0.0139	0.01554	0.07245	0.01228	0.02561	0.01999	0.0155	0.00983	0.0434	0.00897	0.05104	0.02419	0.03338
		-20	0.17451	0.13026	0.0484	0.02869	0.12165	0.15702	0.05516					0.22272	0.04909	0.06774	0.05433	0.20177	0.30948	0.06002	0.17978	0.09936	0.09166	0.04891	0.69226	0.42352	0.18956	0.16135	0.19914
		-10	0.82452	0.5414	0.2086	0.15852	0.33116	0.49525	0.22986					0.76557	0.19703	0.28779	0.25835	0.96425	0.77987	0.291	0.76124	0.37205	0.50457	0.27041	0.89328	1.07392	0.49424	0.76322	0.6523
		0	0.99208	0.90268	0.59483	0.46529	0.65055	0.85498	0.58208					0.9966	0.52649	0.66522	0.64883	1.01541	0.90998	0.70786	0.97198	0.73893	0.92014	0.73334	1.00814	1.04085	0.86963	0.98746	0.92157
		10	1.01457	1.02234	0.90295	0.82776	0.87725	0.99749	0.87798					1.03823	0.87522	0.92841	0.90584	1.00948	1.0021	0.95236	1.01249	0.9555	1.00176	0.95135	1.02541	0.96437	1.0356	1.00747	0.99501
		20	0.99862	1.00313	0.99068	0.9796	0.98788	0.98185	0.98739					0.99011	1.00594	0.99038	0.99405	0.97333	1.01947	1.00104	0.98879	0.99759	0.99942	1.0036	1.01167	0.93233	0.98121	1.01878	1.00019
		30	0.98463	0.96435	0.99333	1.00235	0.99974	0.97247	0.99386					0.94775	0.99499	0.99403	0.99315	0.96395	0.96725	0.98416	0.95662	0.97378	0.98327	0.98019	0.97352	0.97114	0.94296	0.9675	0.99937
		40	1.00253	1.01547	0.99001	0.97404	0.99172	1.01675	0.98567					1.0047	0.94361	0.98937	0.99439	1.03696	1.03134	0.9561	1.04539	1.00535	1.00439	1.00987	1.06315	1.05549	0.99047	1.03757	0.99265
			change in V1/2 wih Carbachol
Figure 2p			-4.65408	-3.62252	-5.24944	-3.08355	-3.72623	-6.59965	-4.02227					-10.4635	-3.15405	-4.02924	-4.54249	-16.1276	-15.277	-6.06442	-9.57757	-5.73693	-6.16864	-7.27436	-8.77986	-17.197	-11.7645	-9.99375	-8.26857

## Sheet: Figure 3a and Suppl Figure 4
Figure 3a & Supplementary Figure 4a

## Sheet: Figure 3e-i
	Figure 3e	Test pulse (mV)	inactivation tau (ms)
			WT																		Hom S15A
		-10	45.4624	41.0451	45.8154	50.7035	44.219	48.2986	48.3781	39.395	46.5648	41.9761	62.8482	53.7664	43.9791						54.123	65.5141	39.2931	53.8765	48.6635	58.839	49.728	65.4101	37.7249	42.7184		49.2239	59.568
		0	44.9605	44.4185	47.3597	46.6653		46.9469	48.2258	43.3987	48.5546	49.487	49.3211	49.161	44.7413						52.015	53.2576	43.8831	46.5201	53.4946	49.9123	52.4476	55.5457	43.4947	47.9881	57.5059	49.9949	59.1086
		10	43.6103	42.8218	44.3468	44.6268	33.852	45.2749	46.5867	42.6271	45.4384	49.5378	46.5632	43.7073	42.9509						50.9495	51.9842	41.9143	43.5947	51.7101	44.0451	49.3126	54.7769	39.7442	48.2409	52.5473	47.8878	51.6026
		20	42.7285	37.9077	37.3819	39.7666		44.5981	40.1808	39.0886	39.6726	46.4872	39.5624	37.621	31.0007						47.4931	43.1151	35.4408	42.203	42.8293	35.4619	42.2388	42.8978	33.9965	42.8662	43.6344	43.9959	40.7834
	Figure 3f		WT																		Hom S15A
		-80	-31.7383	-41.5039	-22.583	-48.8281	-49.4385	-27.4658	-33.5693	-41.5039	-24.4141	-29.9072	-35.4004	-27.4658	-53.1006						-24.4141	-63.4766	-25.6348	-37.8418	-34.1797	-21.3623	-52.4902	-45.166	-43.0298	-72.0215	-36.6211	-41.8091	-46.3867
		-70	-61.6455	-48.2178	-28.6865	-64.6973	-27.4658	-61.0352	-29.2969	-48.2178	-27.4658	-43.335	-51.2695	-33.5693	-36.6211						-27.4658	-36.6211	-32.959	-33.5693	-45.7764	-19.5312	-40.2832	-39.978	-41.1987	-51.8799	-39.978	-45.166	-35.4004
		-60	-37.8418	-33.5693	-33.5693	-123.291	-59.2041	-45.166	-37.2315	-38.4522	-32.959	-40.8935	-58.5938	-34.1797	-31.7383						-32.959	-34.79	-27.4658	-31.1279	-51.8799	-23.8037	-41.5039	-52.1851	-34.1797	-75.6836	-31.7383	-41.8091	-39.978
		-50	-56.7627	-45.7764	-51.8799	-89.1113	-118.408	-56.7627	-56.1523	-54.9316	-57.373	-72.0215	-69.5801	-53.1006	-50.6592						-48.2178	-45.166	-50.0488	-36.0107	-51.8799	-48.2178	-68.9697	-65.918	-59.5093	-75.0732	-62.8662	-68.0542	-75.9888
		-40	-140.381	-129.395	-138.55	-185.547	-202.026	-153.809	-187.378	-150.757	-174.561	-183.105	-112.915	-116.577	-109.558						-127.563	-96.4356	-113.525	-112.305	-142.822	-136.719	-158.081	-138.855	-140.381	-206.604	-139.465	-140.686	-135.498
		-30	-286.255	-223.999	-252.686	-265.503	-368.652	-280.762	-347.29	-314.331	-320.435	-317.993	-200.195	-211.182	-184.021						-231.323	-177.002	-240.479	-202.026	-231.323	-258.179	-291.748	-230.103	-216.37	-274.048	-235.596	-242.92	-202.332
		-20	-484.009	-363.77	-565.796	-396.118	-908.813	-1212.77	-1007.69	-745.239	-609.741	-491.333	-419.922	-797.729	-260.62						-363.77	-329.59	-451.05	-305.176	-404.053	-616.455	-914.917	-450.439	-315.552	-405.884	-720.215	-367.126	-321.045
		-10	-1209.11	-907.593	-942.993	-812.378	-1164.55	-1862.79	-1679.69	-1398.93	-1058.96	-1093.14	-692.749	-1073	-433.35						-960.693	-736.694	-828.247	-553.589	-925.293	-853.271	-1303.1	-895.386	-549.316	-607.605	-1245.73	-985.413	-685.73
		0	-1414.18	-1014.4	-977.783	-979.614	-942.383	-1983.03	-1742.55	-1625.98	-1066.28	-1270.14	-831.909	-1188.96	-506.897						-1367.19	-890.503	-881.348	-890.503	-1018.07	-802.612	-1340.94	-1047.06	-666.199	-870.361	-1299.74	-1569.21	-758.667
		10	-1201.78	-868.53	-822.144	-863.037	-776.978	-1682.13	-1483.76	-1449.58	-893.555	-1136.47	-780.029	-1087.65	-476.074						-1313.48	-838.623	-729.98	-922.241	-856.323	-656.128	-1150.51	-937.5	-576.172	-876.77	-1107.18	-1607.06	-671.387
		20	-817.871	-655.518	-589.6	-653.687	-539.551	-1282.96	-1103.52	-1122.44	-652.466	-872.192	-601.196	-852.661	-353.394						-1051.03	-623.169	-505.371	-743.408	-592.041	-487.671	-879.517	-713.806	-440.979	-691.223	-872.192	-1329.96	-473.328
		30	-483.398	-471.191	-405.884	-414.429	-408.325	-845.337	-741.577	-765.991	-465.088	-626.221	-382.69	-587.769	-256.653						-684.204	-427.856	-336.304	-470.581	-343.628	-357.056	-608.521	-539.551	-296.936	-459.29	-657.654	-1065.06	-325.317
		40	-245.972	-308.228	-236.206	-232.544	-283.813	-505.981	-446.777	-447.388	-307.007	-474.854	-213.013	-377.808	-205.383						-375.977	-212.402	-199.585	-241.089	-135.498	-227.661	-400.391	-359.192	-211.792	-313.721	-541.077	-871.277	-219.116
	Figure 3g (left)		Vrest (mV)
			WT																		Hom S15A
		control	-70	-69	-68	-65	-67	-67	-66	-68	-68	-66	-65	-63	-67	-65					-66	-65	-71	-68	-67	-66	-63	-65	-63	-58	-69	-61	-63	-68	-68	-72	-65	-63	-66	-69
		Carbachol	-66	-66	-62	-59	-63	-63	-62	-63	-64	-62	-59	-58	-64	-61					-62	-61	-69	-65	-62	-63	-59	-61	-56	-54	-65	-54	-57	-65	-64	-68	-62	-58	-62	-64
	Figure 3g (right)		Rinput (MOhm)
			WT																		Hom S15A
		control	129	179	145	173	167	195	156	178	140	165	125	114	120						185	188	214	147	178	150	145	126	170	188	166	175	140	118	175	137	101
		Carbachol	219	202	182	183	167	210	147	216	195	251	201	129	154						244	221	288	186	201	190	145	190	266	200	223	241	187	165	230	198	173
	Figure 3h		Spike frequency (Hz)
			WT																		Hom S15A
	Control	50	0	0	0	0	0	5	0	0	0	0	0								0	0	3	0	3	0	0	0	0	0	1	0	0
		100	2	9	6	10	11	20	4	9	9	18	8								9	1	13	4	18	4	4	1	12	10	16	4	12
		150	11	19	15	19	21	28	14	18	18	26	18								19	7	19	14	27	13	18	17	21	18	28	12	22
		200	20	25	22	23	31	33	22	23	24	31	25								25	13	24	21	32	20	20	27	27	24	34	17	27
		250	25	32	27	30	34	36	28	26	29	36	30								28	19	26	27	36	25	26	32	30	28	38	23	31
		300	29	35	31	34	36	37	31	28	34	39	35								32	24	29	31	38	28	31	35	34	31	40	25	34
		350	32	36	33	37	38	39	33	30	35	41	38								34	28	30	35	41	30	33	37	35	34	41	29	37
		400	34	37	34	40	40	39	38	31	36	44	40								36	31	31	37	42	32	37	39	37	35	42	30	38
		450	35	38	36	43	41	40	39	32	37	47	42								38	33	32	38	43	33	39	41	38	37	40	33	38
	Carbachol	50	0	0	0	8	0	18		3		12	4								0	0	9	0	0	0	0	0	7	9	14	0	1
		100	16	12	5	25	17	26		12		28	17								13	7	9	12	16	6	8	15	15	20	23	11	15
		150	23	27	15	33	28	32		18		34	24								22	15	24	15	25	15	20	28	24	26	23	22	24
		200	26	34	21	37	35	37		24		40	30								29	19	19	26	33	23	26	33	32	31	19	26	30
		250	32	22	27	41	38	38		26		45	34								32	19	12	29	37	28	30	35	36	34	18	30	32
		300	35	35	30	44	42	38		28		49	37								36	22	11	31	40	32	33	37	39	31	17	34	30
		350	38	36	35	46	43	38		28		16	40								38	26	11	22	43	35	35	37	41	30	16	35	27
		400	41	33	38	48	44	36		27		55	40								41	29	10	26	45	37	36	37	43	27	14	33	26
		450	43	27	41	47	45	35		26		40	49								42	30	10	22	45	37	38	39	44	23	15	35	23
	Figure 3i			% cells with DPP/ADP
					WT			Hom S15A				non linear curve fit
			50		0			0				Comparison of Fits
			100		0			10				Null hypothesis					One curve for all data sets
			150		7.7			10				Alternative hypothesis					Different curve for each data set
			200		0			5				P value					0.043
			250		7.7			25				Conclusion (alpha = 0.05)					Reject null hypothesis
			300		0			25				Preferred model					Different curve for each data set
			350		7.7			10				F (DFn, DFd)					3.696 (3, 12)
			400		15.4			20
			450		7.7			0

## Sheet: Figure 4a & Suppl Figures 6 a-b
	Figure 4a							Suppl Figure 6a																	Suppl Figure 6b
	Overall locomotion index (over 21 days)							Locomotion index per day (over 21 days)																		voluntary exercise - cumulative wheel rotations (night)
	males			females				males								females										males										females
	WT	HOM S15A		WT	HOM S15A			WT				HOM S15A														WT						HOM S15A				WT					HOM S15A
								mean	SD	N		mean	SD	N		mean	SD	N		mean	SD	N			time bin 1	383.067	123.8	2204.6	130.333	461.467		307.867	365.667	451.467		411.267	1266.27	187.467	999		321.333	81.7333	121.75	341	1910.2
	0.630532	0.322751		0.793475	0.717613			0.630532	0.610322	60		0.322751	0.246316	48		0.793475	0.632058	35		0.717613	0.35935	36			time bin 2	530.6	226.867	4958.8	365.467	805.533		500.4	743.067	782.4		980.867	3078.73	403.133	3070.4		1236	244.267	154.35	668.8	3852.87
	0.566126	0.331377		0.642211	0.755128			0.566126	0.528738	60		0.331377	0.253786	48		0.642211	0.499958	36		0.755128	0.48331	36			time bin 3	750.8	397.2	7719	493.4	1166.33		755.867	1098	1085.4		1471.6	4128.67	595.733	6633.67		2174.8	667	570.35	961.533	5715.4
	0.572525	0.306803		0.635368	0.765794			0.572525	0.521704	60		0.306803	0.188931	48		0.635368	0.529707	36		0.765794	0.416216	36			time bin 4	890.4	545.733	10379.8	676.933	1580.2		920.933	1434.47	1592.2		1964.27	5055.87	747.333	9952.93		3110.67	1034.07	784.183	1247.67	7402.07
	0.510387	0.34161		0.729447	0.697246			0.510387	0.432163	60		0.34161	0.293149	48		0.729447	0.555776	36		0.697246	0.411696	36			time bin 5	1162	659.333	13023.7	845.533	1946.07		1061.93	1780.33	2042.33		2432.67	6187.07	1021.33	11847.1		3944.87	1512.87	917.517	1506.07	8720.27
	0.50848	0.350127		0.655601	0.596855			0.50848	0.450356	60		0.350127	0.253118	48		0.655601	0.550502	36		0.596855	0.373866	36			time bin 6	1446.87	837.933	15393.6	1115.27	2211.87		1285.93	1913.33	2577.2		3146.8	7472.47	1241.4	13342.1		4618.53	1908.13	969.767	1850.2	9642.67
	0.462912	0.337085		0.655706	0.648644			0.462912	0.431914	60		0.337085	0.228475	48		0.655706	0.58722	36		0.648644	0.376641	36			time bin 7	1753.53	913.267	17229.3	1233.73	2433.27		1439	1962.07	2880		3972.67	8841.87	1382.73	14806.7		5174.87	2294.87	983.767	2147.47	10534.6
	0.464606	0.275961		0.640088	0.69988			0.464606	0.392563	60		0.275961	0.200577	48		0.640088	0.541324	36		0.69988	0.439137	36			time bin 8	2047.73	947.667	19109.5	1345.27	2606.67		1643.53	2101.6	3216.93		4757.93	10435.9	1610.53	15853		5385.2	2641.53	984.052	2416.67	11179.1
	0.435399	0.306535		0.596934	0.638898			0.435399	0.368076	60		0.306535	0.22379	48		0.596934	0.38368	36		0.638898	0.411343	36			time bin 9	2211	962.6	20343.5	1374.8	2845.07		1753	2324.8	3491		5355.8	12340.1	1886.93	16837		5424.93	2799.47	984.338	2527.67	11458.4
	0.500058	0.284396		0.695192	0.67908			0.500058	0.429894	60		0.284396	0.243035	48		0.695192	0.459595	36		0.67908	0.424846	36			time bin 10	2420.93	1025.33	20625.3	1406.07	3140.2		1843.73	2681.93	3939.07		5755.93	14021.8	2039.47	17657.7		5463.47	2895.27	984.338	2602.07	11708.1
	0.551863	0.332798		0.687248	0.613153			0.551863	0.49444	60		0.332798	0.268474	48		0.687248	0.451493	36		0.613153	0.443199	36			time bin 11	2603.67	1162	20885.1	1561.33	3446.33		1952.13	2952.87	4261.33		6206.6	15754.4	2083.07	17870.9		5472.13	2947.33	984.338	2847.53	11884.9
	0.525634	0.289014		0.616307	0.66829			0.525634	0.44302	60		0.289014	0.22881	48		0.616307	0.59695	36		0.66829	0.404766	36			time bin 12	2639.87	1238.8	21068.1	1788.33	3446.8		1991.4	2963.73	4261.33		6483	16745.9	2083.07	17874.1		5473.4	3073.47	984.338	3127.6	11885.5
	0.520977	0.29316		0.641856	0.685239			0.520977	0.502227	60		0.29316	0.218708	48		0.641856	0.461102	36		0.685239	0.436993	36
	0.510656	0.333948		0.667492	0.565833			0.510656	0.523847	60		0.333948	0.263916	49		0.667492	0.503412	36		0.565833	0.414543	36
	0.455835	0.308475		0.535984	0.645618			0.455835	0.455963	61		0.308475	0.264148	48		0.535984	0.408393	36		0.645618	0.449629	48
	0.439443	0.35693		0.516976	0.596947			0.439443	0.399435	60		0.35693	0.29651	49		0.516976	0.388919	42		0.596947	0.406217	60
	0.498035	0.332695		0.636967	0.601723			0.498035	0.44478	60		0.332695	0.290075	48		0.636967	0.454213	48		0.601723	0.445695	60
	0.443382	0.322777		0.624723	0.595837			0.443382	0.350555	60		0.322777	0.254512	48		0.624723	0.502747	48		0.595837	0.432419	60
	0.491831	0.316246		0.61769	0.594043			0.491831	0.416158	60		0.316246	0.258742	48		0.61769	0.412498	48		0.594043	0.482217	60
	0.387259	0.356212		0.554832	0.580932			0.387259	0.320812	61		0.356212	0.257407	48		0.554832	0.428935	48		0.580932	0.493474	60
	0.373363	0.332467		0.517453	0.528803			0.373363	0.283557	60		0.332467	0.286283	48		0.517453	0.354244	48		0.528803	0.436224	60
	0.4208	0.319785		0.57218	0.588496			0.4208	0.373246	60		0.319785	0.276183	48		0.57218	0.400301	48		0.588496	0.455361	60

## Sheet: Figure 4b-c & Suppl Figure6 c-d
Figure 4b				Rotarod
				WT									HOM S15A
		males	Trial1	129	240	168	181	240	240				166	123	218	237	240
			Trial2	137	240	138	135	113	240				229	214	240	211	212
			Trial3	164	240	135	181	220	240				240	139	195	240	240
		females	Trial1	162	173	228	240	180	226	185	190		203	225	185	209	170	171
			Trial2	166	198	240	240	54	240	180	215		240	209	240	48	186	196
			Trial3	88	186	240	240	224	240	127	212		220	176	235	200	215	202
Figure 4c				3-chamber sociability
			time	WT									HOM S15A
	Social Preference	males	object	67.64	53.2	85.08	48.92	47.2	73.8				36.84	66.28	94.4	48.04	77.28
			mouse 1	68.48	181.44	71.84	82.08	113.56	91.68				124.56	146.64	93.88	116.6	113.92
			total	136.12	234.64	156.92	131	160.76	165.48				161.4	212.92	188.28	164.64	191.2
		females	object	73.72	83.28	83.48	62.24	118	50.48	32.6	43.52		68.76	69.84	83.88	103.24	38.92	71.48
			mouse 1	132.52	133.32	119.36	105.84	126.64	157.88	145.56	173.52		123.64	155.96	113.08	101.56	111.24	98.4
			total	206.24	216.6	202.84	168.08	244.64	208.36	178.16	217.04		192.4	225.8	196.96	204.8	150.16	169.88
	Social Novelty	males	mouse 1	63	88.28	44.8	88.2	66.8	43.76				62.04	54.76	65.6	73.56	42.96
			mouse 2	98.24	67.92	112.48	69.4	87.88	108				61.16	121.12	119	89	49.16
			total	161.24	156.2	157.28	157.6	154.68	151.76				123.2	175.88	184.6	162.56	92.12
		females	mouse 1	63.04	97.6	71	58.08	52.12	121.16	84.56	75.68		47.72	80.4	59.8	45.96	110.32	33.04
			mouse 2	112.2	76.28	86.88	93.36	176.4	80.8	134.28	63.08		62.36	68.68	30.12	68.8	54.68	62.92
			total	175.24	173.88	157.88	151.44	228.52	201.96	218.84	138.76		110.08	149.08	89.92	114.76	165	95.96
Suppl Figure 6c				Open field test
				WT									HOM S15A
	Distance (cm)	males	bin 1	2809.69	1821.53	3355.61	3734.22	1990.5	2511.32				2671.56	3718.97	3104.58	2926.66	2138.41
			bin 2	2104.6	2213.93	2354.78	2314.91	2013.52	1993.68				2632.73	2461.1	2685.22	2511.19	1942.14
			bin 3	1675.8	2103.26	2158.47	2335.56	1567.76	2047.65				2290.65	2613.83	2272.62	1687.57	2695.16
			bin 4	1902.66	2115.72	2195.06	1746.57	1260.51	1715.43				2443.46	2187.41	2137.55	2594.42	2136.08
			bin 5	1977.36	2313.64	2002.8	1747.22	902.584	2122.01				2391.77	1613.02	2368.62	1892.02	1245.69
			bin6	1806.17	2394.32	2140.9	1304.82	1237.22	1052.68				1790.18	1104.75	2277.42	1722.04	1911.42
		females	bin 1	3128.75	2659.46	3054.95	2051.01	3163.38	1897.14	1884.73	3172.97		2500.61	2412.14	2548.11	2768.48	2999.7	1968.23
			bin 2	2275.9	2625.88	2521.4	2299.08	2775.2	1831.13	1148.15	2480.52		1733.97	2375.27	2258.88	2791.48	2379.46	1105.77
			bin 3	2170.36	2113.29	2500.56	2186.36	2749.61	2008.5	1308.33	2320.9		1807.51	2045.69	2192.61	2831.42	1986.12	1598.64
			bin 4	2276.38	2490.01	2454.46	1838.39	2786.33	1252.02	1389.26	2099.49		2184.65	1653.64	2375.68	2488.24	2289.83	1693.88
			bin 5	2136.07	1788.27	2137.55	1498.88	2408.22	1524.42	1178.1	1533.65		2056.79	2053.4	2071.3	1944.01	1556.78	1169.3
			bin6	1980.88	1392.29	1827.65	1682.79	1418.89	1265.2	1449.29	1270.01		2259.38	821.271	1816.38	2755.15	1573.77	1172.4
	Time in Central Zone (s)	males	bin 1	62.48	75.8	28.24	39.64	86.44	71.8				42.76	35.96	33.68	55.44	65.92
			bin 2	66.8	48.92	28.96	62.64	83.6	68.44				41.52	67.4	61.6	54.8	57.72
			bin 3	68.44	58.92	53.32	51.6	81.16	75.44				37.72	52.48	75.88	95.56	79.52
			bin 4	82.04	92.64	80.28	125.68	144.36	100.88				39.24	48.44	98.8	69.4	108.72
			bin 5	100.6	93.76	49.68	153.2	64.72	126.2				41.44	68.64	118.84	145.88	136.84
			bin6	98.92	63.52	81.04	127.56	150.24	73.16				26.08	49.56	127.96	92.92	119.64
		females	bin 1	64.72	76.72	60.28	66.92	38.84	35.68	46.32	56.16		57.12	48.48	64.16	40.32	53.4	38.08
			bin 2	78.76	83.44	60.44	50.04	35.28	55	64.96	68.2		56.24	45.44	105.36	41.84	57.4	100.56
			bin 3	43.96	103.08	62.48	103.04	74.52	49.08	64.04	68.08		75.8	54.48	88.4	32.32	54.32	112.32
			bin 4	65	72.52	56.44	71.96	73.56	68.08	71.12	89.68		123.12	40.56	64.4	56.16	91.68	99.04
			bin 5	44.96	154.92	92.88	96.68	85.24	95.08	42.4	113.28		117.56	46.84	67.84	94.72	102.96	55.6
			bin6	53.48	99.08	100.72	123.68	154.88	65.84	72.28	100.88		92.28	7.16	68.28	48	149.08	178.44
	Mean velocity (cm/s)	males		6.821	7.202	7.893	7.324	4.985	6.357				7.9	7.611	8.248	7.408	6.705
		females		7.7602	7.26067	8.05415	6.4203	8.50091	5.433	4.643	7.157		6.9683	6.31194	7.36836	8.65549	7.103	4.838
Suppl Figure 6d				Y maze
	Total arm entries	males		46	56	59	55	72	60				51	31	67	47	58
		females		51	69	58	44	52	73	48	51		55	65	58	57	100	58
	% sucessful alternations	males		61.364	64.815	63.158	58.491	54.286	65.517				69.388	55.172	61.538	62.222	51.786
		females		53.061	61.194	58.929	54.762	66	69.014	65.217	63.265		66.038	50.794	60.714	67.273	59.184	51.786

## Sheet: Figure 4d & Suppl Figure6 e-f
Figure 4d				Barnes maze - Latency (s)
				WT									HOM S15A
	Acquisition	males	day 1	34.492	25.713	27.988	66.507	42.747	83.44				28.045	22.654	11.314	83.493	38.64
			day 2	27.457	16.548	15.804	22.72	9.76	27.4				4.567	15.78	18.172	28.88	70.693
			day 3	28.32	8.64	16.584	14.72	12	11.52				6.238	8.967	5.454	16.293	15.52
			day 4	14.581	5.279	8.032	17.627	28	9.24				4.78	10.509	6.163	21.28	6.667
		females	day 1	23.575	21.131	13.75	31.859	14.381	90.507	30.533	94.507		19.483	19.31	15.2	28.8	52.427	59.68
			day 2	17.844	7.753	29.152	17.44	5.849	92.213	48.667	26.24		22.3	25.33	14.428	20.1	23.6	53.84
			day 3	11.601	5.559	14.708	15.924	28.387	29.493	15.013	17.067		13.557	7.293	15.1	11.639	27.147	29.76
			day 4	7.858	16.053	5.78	6.336	13.347	27.973	10.133	15.04		13.051	14.81	10.862	10.756	26.613	27.68
	Probe test	males		12.478	3.55	5.519	5.567	3.599	4.895				6.737	16.967	25.782	24.082	23.639
		females		2.423	5.279	4.421	3.191	2.207	5.038	9.398	4.143		9.83	2.902	3.486	2.599	17.75	7.141
Suppl Figure 6e-f (left)				Barnes maze - Distance to first (cm)
				WT									HOM S15A
	Acquisition	males	day 1	297.238	378.326	336.242	692.187	435.335	723.965				242.476	341.093	310.243	614.758	366.594
			day 2	161.979	151.158	176.292	100.427	166.577	154.461				39.345	167.742	174.503	221.136	617.82
			day 3	151.668	106.541	107.177	144.593	130.03	65.422				43.968	76.082	57.527	116.162	156.396
			day 4	108.797	65.282	68.79	298.767	142.34	85.153				107.639	111.288	59.627	180.73	65.5007
		females	day 1	207.276	507.674	245.615	263.162	295.399	801.372	326.955	724.614		298.611	120.133	137.34	383.7	524.308	541.812
			day 2	310.065	69.949	286.538	99.16	51.47	200.783	466.624	582.115		215.308	395.242	122.844	431.187	470.454	208.094
			day 3	116.013	55.728	186.167	114.631	222.336	168.417	155.047	222.277		136.452	71.28	154.02	96.692	317.411	297.432
			day 4	63.187	181.325	89.567	50.859	97.082	169.345	111.561	157.836		111.94	180.758	95.879	110.486	299.511	238.921
	Probe test	males		62.265	44.648	52.981	48.6919	32.1423	44.246				44.355	183.589	294.237	274.427	408.476
		females		44.355	98.942	28.331	35.821	62.331	47.5318	155.492	53.3162		130.034	46.042	41.241	44.836	226.472	88.9151
Suppl Figure 6e-f (right)				Barnes maze - number of errors
				WT									HOM S15A
	Acquisition	males	day 1	15.333	24	21	24.333	32.333	29				9.667	19.333	17.333	19	13.333
			day 2	8.667	8.333	11	35.333	7.667	4				0.333	7.333	7.333	8	2.667
			day 3	7	5	5.333	6.333	8	1.5				1	2.333	1.333	3.667	7.667
			day 4	4.667	0.667	1.333	6.667	12	3				4.333	1.667	0.667	7	2
		females	day 1	11.667	23.667	12	13.667	21.667	30.667	14	34.667		12.667	5.333	7	26	29	25.333
			day 2	13	2.333	16.667	4	0.667	9	23.333	23.333		12.333	28.667	6	22.667	28.333	12.333
			day 3	4.667	1.333	9	2.667	11.667	11.667	8.333	9.333		7.333	2.667	9.667	2.333	17	18
			day 4	2	11.333	2.333	1	3.667	9.333	3.333	8.333		5.667	11	4.667	2.667	10.667	11
	Probe test	males		1	0	0	1	1	0				0	8	16	16	16
		females		1	3	6	0	0	1	11	2		2	0	1	0	14	2

## Sheet: Figure 4e
Figure 4e				Contextual Fear conditioning - % Freezing
				WT									HOM S15A
	Learning	males	pre-US	19.767	3.067	2.2	1.4	0.733	2.367				2.2	0.633	1.767	1.167	3.467
			US 1	20.4	19.067	14.667	3.133	16.033	5.033				2.9	4.2	4.2	1.733	2.933
			US 2	26.067	30.667	35.867	15.8	9.9	13.133				9.8	20.133	11.267	14.667	6.833
			US 3	37.333	33.367	41.733	28.5	21.733	23.133				23.167	37.133	18.033	31.633	17.733
		females	pre-US	1.533	0.367	1.4	0.8	1.333	3.633	1.833	1.467		4.067	1.533	1.767	0.533	0.667	1.7
			US 1	18.833	23.167	5.467	7.333	13.8	6.867	9.067	11.567		4.233	8.267	2.7	6.633	5.033	3.3
			US 2	53.633	52.4	18.9	28.467	43.433	19.533	33.067	38.6		12.533	24.1	31.433	27.8	9.733	14.8
			US 3	74.967	60.233	27.633	40.933	51.1	31.6	48.067	40.667		34.867	43.633	38.033	46.1	24.967	42.033
	Memory (context)	males	day 2	38.907	49.653	49.64	20.27	38.09	38.853				47.28	26.707	11.587	26.81	10.44
		females	day 2	59.92	45.693	43.48	42.307	44.6	41.59	36.72	65.6		48.4	41.147	17.947	39.24	23.93	19.31
	Memory (no context)	males	day 3	5.867	11.413	10.133	11.36	15.36	12.36				9.88	5.107	5.04	17.69	1.15
		females	day 3	15.973	16.053	7.413	7.4	5.973	8.373	11.213	13.053		8.493	7.853	11.573	15.587	2.333	3.96
	Extinction	males	day 4	32.827	8.84	56.88	32.827	27.973	29.213				61.56	66.12	33.107	8.84	4.68
			day 5	49.56	54.773	49.32	25.547	15.173	27.907				46.147	64.6	28.2	21.813	3.067
			day 6	64.107	44.387	44.893	9.627	21.027	9.813				57.307	72.2	36.48	29.747	27.013
			day 7	39.987	37.413	35.373	15.96	16.12	4.47				45.84	67.333	32.613	29.96	10.693
		females	day 4	66.933	61.573	69.173	45.6	49.52	36.853	19.92	38.467		61.933	61.827	52.307	53.667	18.867	16.907
			day 5	77.187	53.373	62.267	38.76	43.16	37.267	17.853	31.907		63.133	66.267	65.64	60.28	26.107	13.373
			day 6	54.8	67.947	61.52	26.093	37.08	25.16	28.013	27.413		58.507	71.307	61.107	52.267	15.2	8.893
			day 7	55.973	44.507	41.587	38.56	43.52	9.133	30.133	24.44		57.773	58.333	61.093	52.04	15.613	50.907

[truncated: 7 more sheets: Figure 5, Suppl Figure 1a, Suppl Figure 2 b-f, Suppl Figure 2 g-j, Suppl Figure 5a-f, Suppl Figure 5h, Suppl Figure 7]
